# Supplementary material for: Vaccination against the brown stomach worm, Teladorsagia circumcincta, followed by parasite challenge, induces inconsistent modifications in gut microbiota composition of lambs
Source: Parasit Vectors. 2021 Apr 6;14:189. doi: 10.1186/s13071-021-04688-4 (PMC8025363; doi:10.1186/s13071-021-04688-4)
Supplement: Supplementary file 5 — Additional file 5. Longitudinal changes in differentially abundant microbial taxa (FDR-adjusted q < 0.05) in faeces of unimmunised uninfected lambs enrolled in the 2017 trial. [file 13071_2021_4688_MOESM5_ESM.xlsx]

## Sheet: (A) Adj-Tc+_17
Additional file 5. Longitudinal changes in differentially abundant microbial taxa (FDR-adjusted q<0.05) in faces of uninmunised uninfected lambs enrolled in the 2017 trial.
Taxa		MELRa (FDRb-adjusted q-value)	Post hocTukey's test (p-value) between indicated time points (dpic)						Mean abundance (CSS+log) at indicated time points (dpi)
			0 vs. 19	0 vs. 47	0 vs. 57	19 vs. 47	19 vs. 57	47 vs. 57	0	19	47	57
Phylum	Deferribacterota	0.016	-	-	0.0032	-	-	-	4.56	2.99	2.95	1.67
	Actinobacteriota	0.016	-	-	-	-	-	-	4.58	5.26	4.62	6.71
	Campilobacterota	0.016	-	-	0.0089	-	-	-	8.45	7.82	7.77	7.07
Class	Actinobacteria	0.014	-	-	-	-	-	-	3.47	4.78	4.47	6.23
	Coriobacteriia	0.014	-	-	-	-	-	-	3.39	3.06	2.14	4.56
	Deferribacteres	0.014	-	-	0.0056	-	-	-	4.6	3.01	2.99	1.75
	Campylobacteria	0.017	-	-	0.01	-	-	-	8.52	7.81	7.8	7.1
	Vampirivibrionia	0.037	-	-	0.0066	-	-	0.0068	10.46	10.03	10.46	9.57
Order	Clostridiales	0.00052	-	-	0.0072	-	-	0.011	4.94	4.41	4.82	2.7
	Rickettsiales	0.0007	0.048	0.0047	-	-	-	-	4.81	5.8	6.13	5.39
	Desulfovibrionales	0.0068	-	0.0028	0.00063	0.0063	0.0015	-	7.79	7.84	8.42	8.51
	Enterobacterales	0.0087	-	0.021	0.03	-	-	-	3.54	2.33	1.32	1.43
	Coriobacteriales	0.013	-	-	-	-	-	-	3.18	2.93	1.98	4.4
	Bifidobacteriales	0.013	-	-	-	-	-	-	2.99	4.45	4.24	5.73
	Deferribacterales	0.013	-	-	0.0052	-	-	-	4.38	2.87	2.81	1.64
	Burkholderiales	0.019	-	-	-	-	-	-	3.52	3.92	4.72	4.99
	Gastranaerophilales	0.027	-	-	0.0054	-	-	0.0023	10.2	9.83	10.27	9.39
	Campylobacterales	0.027	-	-	0.032	-	-	-	8.27	7.61	7.62	6.92
	Eubacteriales	0.027	0.045	-	-	-	-	-	1.03	2.52	1.12	1.33
Family	Desulfovibrionaceae	5.6e-05	-	0.00015	7.6e-06	2.4e-05	1.2e-06	-	7.5	7.44	8.04	8.15
	Clostridiaceae	0.00034	-	-	0.003	-	0.043	0.0073	4.66	4.03	4.46	2.36
	Porphyromonadaceae	0.0088	-	-	0.015	-	-	-	1.42	2.11	1.99	4.36
	Enterobacteriaceae	0.011	-	0.017	0.028	-	-	-	3.32	2.1	1.16	1.29
	Gastranaerophilales	0.011	-	-	0.00046	-	-	0.00062	9.92	9.43	9.9	9.04
	Akkermansiaceae	0.011	0.00087	0.0014	-	-	-	-	10.92	10.21	10.24	10.48
	Deferribacteraceae	0.011	-	0.1	0.0027	-	-	-	4.16	2.5	2.5	1.47
	Mitochondria	0.015	-	0.017	-	-	-	-	3.23	3.84	4.44	3.6
	COB P41 termite group	0.018	-	-	-	-	-	-	4.02	2.54	3.51	2.5
	Bifidobacteriaceae	0.018	-	-	-	-	-	-	2.84	4.14	3.91	5.44
	Campylobacteraceae	0.02	-	-	0.012	-	-	-	7.98	7.2	7.18	6.52
	Sutterellaceae	0.04	-	-	-	-	-	-	3.14	3.4	4.35	4.57
Genus	Clostridium sensu stricto 1	0.00024	-	-	0.00098	-	0.014	0.0047	5.18	4.58	4.84	2.61
	Prevotella	0.00024	-	0.0012	0.0004	-	-	-	3.15	5.93	7.72	8.12
	Porphyromonas	0.0096	-	-	0.015	-	-	-	1.6	2.42	2.19	4.71
	Bifidobacterium	0.011	-	-	-	-	-	-	2.34	4.29	3.53	5.66
	EscherichiaShigella	0.011	-	0.018	0.027	-	-	-	3.73	2.47	1.33	1.46
	Campylobacter	0.018	-	-	0.0077	-	-	-	8.52	7.8	7.58	6.91
	Mucispirillum	0.018	-	-	0.004	-	-	-	4.63	2.96	2.81	1.73
	COB P41 termitegroup	0.018	-	-	0.035	-	-	-	4.53	2.93	3.88	2.74
	Prevotellaceae Ga6A1 group	0.02	-	-	0.018	-	-	-	1.95	3.74	3.79	5.47
	Prevotellaceae UCG-001	0.02	0.032	0.047	-	-	-	-	4.64	7.47	7.31	7.15
	Frisingicoccus	0.02	-	-	-	-	-	0.023	0.44	1.52	0	1.71
	Gastranaerophilales	0.023	-	-	0.00056	-	-	0.0042	10.46	10.03	10.3	9.43
	Mitochondria	0.028	-	-	-	-	-	0.034	4.96	4.41	5.32	3.45
	Prevotellaceae UCG-003	0.028	-	-	0.017	-	-	-	6.72	8.18	8.76	9.33
	Lachnospiraceae AC2044 group	0.031	-	0.025	-	-	-	-	1.05	2.3	3.42	1.37
	Lachnospiraceae NC2004 group	0.037	0.039	-	0.024	-	-	-	2.03	3.88	3.36	4.01
	Anaerofustis	0.044	-	-	-	0.052	-	-	1.21	2.69	1.12	1.36
	Akkermansia	0.049	0.021	0.0022	0.043	-	-	-	11.46	10.81	10.63	10.88
aMixed-effect linear regression
bFalse discovery rate
cDays post first trickle infection
- = Tuke's test p value > 0.05

## Sheet: (B) Vac-Tc+_17
Additional file 5 (cont.). Longitudinal changes in differentially abundant microbial taxa (FDR-adjusted q<0.05) in faces of unimmunised uninfected lambs enrolled in the 2017 trial.
Taxa		MELRa (FDRb-adjusted q-value)	Post hocTukey's test (p-value) between indicated time points (dpic)						Mean abundance (CSS+log) at indicated time points (dpi)
			0 vs. 19	0 vs. 47	0 vs. 57	19 vs. 47	19 vs. 57	47 vs. 57	0	19	47	57
Phylum	Spirochaetota	0.0034	-	-	0.023	-	0.00017	4.4e-05	10.71	10.42	10.34	11.24
	Firmicutes	0.027	-	-	0.0035	-	0.00021	-	14.13	14	14.32	14.72
	Bacteroidota	0.041	-	-	0.0028	-	0.00078	-	13.67	13.61	13.9	14.27
	Campilobacterota	0.042	-	-	-	-	-	-	8.23	8.21	7.16	7.06
	Deferribacterota	0.042	-	-	-	-	-	-	2.78	4.53	2.73	3.04
Class	Spirochaetia	0.0038	-	0.016	-	-	0.0003	4.4e-05	10.98	10.53	10.42	11.32
Order	Spirochaetales	0.012	-	0.02	-	-	0.0011	3.7e-05	10.68	10.39	10.22	10.99
	Clostridiales	0.026	0.022	-	0.015	-	-	-	5.64	4.25	4.61	4.18
	Bifidobacteriales	0.031	-	0.014	-	-	-	-	2.95	4.67	5.22	3.97
	Monoglobales	0.031	-	0.025	0.00059	-	0.015	-	9.29	9.55	9.91	10.19
	Campylobacterales	0.042	-	-	0.036	-	0.033	-	8.2	8.19	7.04	6.8
	Acidaminococcales	0.042	-	-	0.018	-	-	-	9.02	9.23	9.4	9.81
	Erysipelotrichales	0.042	-	0.013	-	-	-	-	6.95	6.26	6.04	6.23
	Deferribacterales	0.048	-	-	-	-	-	-	2.75	4.51	2.61	2.81
Family	Spirochaetaceae	0.0031	-	0.00046	-	-	0.0039	6.6e-06	10.26	9.94	9.65	10.43
	Clostridiaceae	0.0092	0.017	-	0.0061	-	-	-	5.23	3.84	4.07	3.66
	Bacteroidales BS11 gut group	0.021	-	-	-	0.043	-	-	4.2	4.13	7.73	4.54
	Campylobacteraceae	0.021	-	-	0.013	-	0.013	-	7.77	7.72	6.46	6.17
	Prevotellaceae	0.021	-	-	0.0052	-	0.017	-	10.16	10.26	10.69	10.88
	Eubacterium coprostanoligenes group	0.021	-	-	-	-	0.00055	-	9.78	9.44	9.79	10.24
	Erysipelotrichaceae	0.026	-	-	-	-	-	-	5.44	4.68	4.11	4.38
	Bifidobacteriaceae	0.026	-	0.019	-	-	-	-	2.62	4.25	4.67	3.46
	M2PB4-65 termite group	0.026	-	-	-	0.025	-	-	4.25	3.5	5.42	3.79
	Akkermansiaceae	0.026	0.0042	-	-	-	-	-	10.77	10.07	10.3	10.3
	Deferribacteraceae	0.043	-	-	-	0.031	-	-	2.46	4.09	2.21	2.43
	Peptostreptococcaceae	0.045	-	-	0.033	-	-	-	7.2	6.57	6.6	6.41
	Monoglobaceae	0.049	-	-	0.00093	-	0.023	-	8.87	9.1	9.34	9.63
Genus	Prevotellaceae UCG-001	0.00048	-	0.0026	0.0046	-	-	-	2.87	5.04	8.1	7.82
	Prevotellaceae Ga6A1 group	0.00052	-	0.00043	0.0011	-	-	-	2.2	3.99	6.05	5.77
	Clostridium sensu stricto 1	0.0017	0.014	0.04	0.00076	-	-	-	5.79	4.35	4.53	3.86
	Prevotellaceae UCG-003	0.0017	-	0.0028	0.012	-	-	-	5.76	7.3	9.84	9.25
	Turicibacter	0.0024	-	-	0.034	-	-	-	5.76	4.83	4.19	3.83
	Prevotella	0.0024	-	-	0.014	-	-	-	3.3	4.27	6.29	7.42
	Treponema	0.0024	-	3.5e-05	-	0.048	-	0.0023	10.79	10.43	10.08	10.59
	Romboutsia	0.0024	-	-	0.0054	-	-	-	6.44	5.66	5.71	5.33
	Campylobacter	0.0024	-	0.044	0.0027	-	0.0029	-	8.35	8.28	6.95	6.4
	Bifidobacterium	0.0024	0.03	0.015	-	-	-	-	1.53	4.33	4.61	3.19
	Bacteroidales BS11 gut group	0.0098	-	-	-	-	-	-	4.62	4.52	8.23	4.69
	M2PB4-65 termite group	0.021	-	-	-	0.033	-	0.031	4.8	3.98	5.91	3.96
	Akkermansia	0.021	0.01	-	0.003	-	-	-	11.36	10.63	10.79	10.53
	Prevotellaceae UCG-004	0.027	-	0.00048	-	0.013	-	-	10.35	10.12	9.56	9.88
	Mucispirillum	0.027	-	-	-	0.025	0.035	-	2.9	4.62	2.51	2.61
	Butyrivibrio	0.027	-	-	-	-	-	-	2.43	4.18	2.84	4.65
	Agathobacter	0.028	-	-	-	-	-	-	2.31	0.69	0.81	0.6
	Alloprevotella	0.03	-	-	-	-	-	-	2.66	0.98	0.32	0.36
	Sanguibacteroides	0.034	-	-	-	-	-	-	2.24	1.93	1.18	1.04
	Gastranaerophilales	0.04	-	-	0.039	-	-	-	10.29	10.06	10.07	9.42
	Succiniclasticum	0.041	-	-	-	-	-	-	0	1.98	0.98	0.36
	Methanocorpusculum	0.046	-	-	-	-	-	-	9.17	8.71	8.32	8.05
aMixed-effect linear regression
bFalse discovery rate
cDays post first trickle infection
- = Tuke's test p value > 0.05

## Sheet: (C) Tc-_17
Additional file 5 (cont). Longitudinal changes in differentially abundant microbial taxa (FDR-adjusted q<0.05) in faces of uninmunised uninfected lambs enrolled in the 2017 trial.
Taxa		MELRa (FDRb-adjusted q-value)	Post hocTukey's test (p-value) between indicated time points (dpic)			Mean abundance (CSS+log) at indicated time points (dpi)
			19 vs. 47	19 vs. 57	47 vs. 57	19	47	57
Phylum	Campilobacterota	0.0032	0.01	0.002	-	8.82	7.32	7.01
Class	Campylobacteria	0.007	0.012	0.0017	-	8.89	7.44	7.08
Order	Campylobacterales	0.014	0.024	0.0054	-	8.61	7.09	6.76
Family	Ethanoligenenaceae	0.041	-	0.00094	0.0078	1.82	2.17	3.52
Genus	GWE23110	0.0031	0.032	-	0.0029	4.67	5.92	4.21
	Acetitomaculum	0.015	0.0042	0.011	-	3.68	1.44	1.67
	Frisingicoccus	0.015	0.02	0.0028	-	2.13	0.64	0.23
	Incertae Sedis	0.015	-	0.0022	0.00091	3.92	3.82	5.04
	Lachnospiraceae NK3A20 group	0.015	0.0042	-	0.022	3.96	1.41	3.46
	Lachnospiraceae AC2044 group	0.021	0.0037	0.025	-	1.52	3.89	3.36
	Dorea	0.024	-	-	0.0076	3.47	1.82	4.19
	Campylobacter	0.031	0.037	0.0088	-	8.44	7.02	6.69
	Prevotellaceae Ga6A1 group	0.049	-	-	-	5.25	3.65	2.16
aMixed-effect linear regression
bFalse discovery rate
cDays post first trickle infection
- = Tuke's test p value > 0.05
