# Supplementary material for: Vaccination against the brown stomach worm, Teladorsagia circumcincta, followed by parasite challenge, induces inconsistent modifications in gut microbiota composition of lambs
Source: Parasit Vectors. 2021 Apr 6;14:189. doi: 10.1186/s13071-021-04688-4 (PMC8025363; doi:10.1186/s13071-021-04688-4)
Supplement: Supplementary file 8 — Additional file 8. Differentially abudant microbial taxa (CSS+log) in faecal samples of lambs experimentally infected with Teladorsagia circumcincta following adjuvant (Adj/Tc+_17) or vaccine (Vac/Tc+_17) administration vs. uninfected controls (Tc-_17) (2017 trial). Results based on Linear Discriminant Analysis Effect Size (LEfSe)—LDA score (log10) > 2.5. [file 13071_2021_4688_MOESM8_ESM.xlsx]

## Sheet: Hoja1
Additional file 8. Differentially abudant microbial taxa (CSS+log) in faecal samples of lambs experimentally infected with Teladorsagia circumcincta following adjuvant (Adj/Tc+_17) or vaccine (Vac/Tc+_17) administration, vs. uninfected controls (Tc-_17) (2017 trial). Results based on Linear discriminant analysis Effect Size (LEfSe) - LDA score (log10) > 2.5.
Taxa (rank)					Adj/Tc+_17 vs. Tc-_17			Vac/Tc+_17 vs. Tc-_17			Adj/Tc+_17 vs. Vac/Tc+_17
					dpi			dpi			dpi
Phylum	Class	Order	Family	Genus	19	47	57	19	47	57	0	19	47	57
Patescibacteria																	Overrepresented in Adj/Tc+_17
	Saccharimonadia																Overrepresented in Vac/Tc+_17
		Saccharimonadales															Overrepresented in Tc-_17
			Saccharimonadaceae
				Candidatus Saccharimonas
Proteobacteria	Gammaproteobacteria
		Burkholderiales
			Sutterellaceae
				Parasutterella
		Aeromonadales
			Succinivibrionaceae
Actinobacteriota
	Actinobacteria
		Bifidobacteriales
			Bifidobacteriaceae
				Bifidobacterium
		Actinomycetales
			Actinomycetaceae
	Coriobacteriia
		Coriobacteriales
			Atopobiaceae
			Eggerthellaceae
Bacteroidota
	Bacteroidia
		Bacteroidales
			Porphyromonadaceae
				Porphyromonas
			Bacteroidales RF16 group
				Bacteroidales RF16 group
			Prevotellaceae
				Prevotellaceae UCG-001
				Prevotella
				Prevotellaceae UCG-003
				Prevotellaceae Ga6A1 group
				Prevotellaceae UCG-004
			p-251-o5
				p-251-o5
			Marinifilaceae
				Odoribacter
			Bacteroidales BS11 gut group
				Bacteroidales BS11 gut group
			Bacteroidetes BD22
				Bacteroidetes BD22
			Bacteroidales UCG-001
				Bacteroidales UCG-001
			Rikenellaceae
				dgA11 gut group
				Rikenellaceae RC9 gut group
				Alistipes
			Bacteroidaceae
				Bacteroides
			Paludibacteraceae
			Barnesiellaceae
			F082
				F082
			M2PB4-65 termite group
				M2PB4-65 termite group
			COB P41 termite group
				COB P41 termite group
Elusimicrobiota
	Elusimicrobia
		Elusimicrobiales
			Elusimicrobiaceae
				Elusimicrobium
		Lineage IV
			Lineage IV
Verrucomicrobiota
	Kiritimatiellae
		WCHB1-41
			WCHB1-41
				WCHB1-41
	Verrucomicrobiae
		Opitutales	Puniceicoccaceae	Cerasicoccus
		Verrucomicrobiales
			Akkermansiaceae
				Akkermansia
	Lentisphaeria
		Victivallales	vadinBE97
				vadinBE97
Firmicutes	Clostridia	Lachnospirales
			Defluviitaleaceae
				Defluviitaleaceae UCG-011
			Lachnospiraceae
				Eubacterium ruminantium group
				Lachnospiraceae AC2044 group
				Lachnospiraceae FCS020 group
				Lachnospiraceae NC2004 group
				Lachnospiraceae NK3A20 group
				Lachnospiraceae NK4A136 group
				Lachnospiraceae NK4B4 group
				Lachnospiraceae UCG-007
				Butyrivibrio
				Tuzzerella
				Roseburia
				Coprococcus
		Oscillospirales	Oscillospirales
				Hydrogenoanaerobacterium
			Oscillospiraceae
				Intestinimonas
				Papillibacter
				NK4A214 group
				UCG-002
				Oscillibacter
				UCG-005
				Colidextribacter
			Ruminococcaceae
				Negativibacillus
				Ruminococcaceae
				Eubacterium siraeum group
				Ruminococcus
			Ethanoligenenaceae
			Butyricicoccaceae
				UCG-009
			UCG-010	UCG-010
			Eubacterium coprostanoligenes group
		Christensenellales
			Christensenellaceae
				Christensenellaceae R7 group
		Clostridiales
			Clostridiaceae
				Clostridium sensu stricto 1
		Clsotridia
			Hungateiclostridiaceae
				Ruminiclostridium
		Peptococcales
			Peptococcaceae
		Eubacteriales
			Anaerofustaceae
				Anaerofustis
		Monoglobales
			Monoglobaceae
	Bacilli
		Erysipelotrichales
			Erysipelotrichaceae
				Turicibacter
		Izemoplasmatales
			Izemoplasmatales
				Izemoplasmatales
		Peptostreptococcales-Tissierellales
			Anaerovoracaceae
				Family XIII AD3011 group
				Anaerovorax
				Eubacterium nodatum group
			Peptostreptococcaceae
		RF39
			RF39
		Acholeplasmatales
			Acholeplasmataceae
				Anaeroplasma
	Negativicutes	Veillonellales-Selenomonadales
		Acidaminococcales	Acidaminococcaceae
				Phascolarctobacterium
	Incertae_Sedis
		DTU014	DTU014
				DTU014
	BRHc20a
Halobacterota
	Methanomicrobia
		Methanomicrobiales
			Methanocorpusculaceae
				Methanocorpusculum
Spirochaetota
	Spirochaetia
		Spirochaetales
			Spirochaetaceae
				Treponema
				GWE23110
Planctomycetota
	Planctomycetes
		Pirellulales
			Pirellulaceae
				p1088a5 gut group
				CPla4 termite group
Cyanobacteria
	Vampirivibrionia
		Gastranaerophilales
			Gastranaerophilales
				Gastranaerophilales
Thermoplasmatota
	Thermoplasmata
		Methanomassiliicoccales
			Methanomethylophilaceae
Deferribacterota
	Deferribacteres
		Deferribacterales
			Deferribacteraceae
Desulfobacterota
	Desulfovibrionia
		Desulfovibrionales
			Desulfovibrionaceae	Desulfovibrio
				Mailhella
	Desulfuromonadia	Bradymonadales	Bradymonadales
				Bradymonadales
Campilobacterota
	Campylobacteria
Euryarchaeota	Methanobacteria	Methanobacteriales	Methanobacteriaceae	Methanobrevibacter
