# Supplementary material for: Vaccination against the brown stomach worm, Teladorsagia circumcincta, followed by parasite challenge, induces inconsistent modifications in gut microbiota composition of lambs
Source: Parasit Vectors. 2021 Apr 6;14:189. doi: 10.1186/s13071-021-04688-4 (PMC8025363; doi:10.1186/s13071-021-04688-4)
Supplement: Supplementary file 12 — Additional file 12. Longitudinal changes in differentially abundant microbial taxa (FDR-adjusted q < 0.05) in faeces of unimmunised uninfected lambs enrolled in the 2018 trial. [file 13071_2021_4688_MOESM12_ESM.xlsx]

## Sheet: (A) Tc+_18
Additional file 12. Longitudinal changes in differentially abundant microbial taxa (FDR-adjusted q<0.05) in faces of uninmunised uninfected lambs enrolled in the 2018 trial.
Taxa		MELRa (FDRb- adjusted q-value)	Post hocTukey's test (p-value) between indicated time points (dpic)						Mean abundance (CSS+log) at indicated time points (dpi)
			0 vs. 19	0 vs. 47	0 vs. 57	19 vs. 47	19 vs. 57	47 vs. 57	0	19	47	57
Phylum	Actinobacteriota	0.0019	-	0.0017	-	-	-	0.012	7.84	5.76	3.94	7.14
	Thermoplasmatota	0.0026	-	-	0.041	0.038	0.0014	-	2.37	1.46	3.45	4.34
	Fibrobacterota	0.0026	0.021	-	-	0.014	0.041	-	10.1	6.95	10.27	9.82
	Desulfobacterota	0.0039	-	-	0.038	0.0079	0.0043	-	8.07	7.81	8.86	8.93
	Patescibacteria	0.0049	0.0092	-	-	0.004	-	-	6.59	7.83	6.48	6.98
	Deferribacterota	0.011	-	-	-	-	-	-	1.48	1.34	4.11	1.93
	Campilobacterota	0.015	-	-	-	-	-	-	7.62	6.5	7.74	5.77
	Myxococcota	0.03	-	-	-	-	-	0.049	0.44	0.36	1.82	0
	Halobacterota	0.03	-	-	-	-	-	-	7.58	6.72	8.28	8.18
Class	Fibrobacteria	0.0054	0.019	-	-	0.013	-	-	10.14	6.92	10.31	9.7
	Thermoplasmata	0.0054	-	-	-	0.03	0.0024	-	2.36	1.44	3.54	4.23
	Actinobacteria	0.0063	-	0.018	-	-	-	-	7.44	4.05	3.36	5.64
	Saccharimonadia	0.0087	0.017	-	-	0.00099	-	-	6.61	7.73	6.24	6.79
	Kiritimatiellae	0.01	-	0.0021	-	-	-	-	7.04	7.84	8.46	7.8
	Desulfovibrionia	0.01	-	-	-	0.0043	-	-	7.91	7.42	8.71	8.31
	Coriobacteriia	0.01	-	0.035	-	-	-	-	5.39	4.15	2.81	5.06
	Deferribacteres	0.01	-	-	-	-	-	-	1.46	1.3	4.13	1.87
	BRHc20a	0.01	-	-	-	0.013	-	-	1.76	1.36	3.54	2.17
	Campylobacteria	0.01	-	-	-	-	-	-	7.66	6.39	7.77	5.68
	Desulfuromonadia	0.026	-	-	-	-	-	-	3.54	4.51	3.83	5.96
	Myxococcia	0.027	-	-	-	-	-	0.049	0.45	0.38	1.9	0
	Methanomicrobia	0.027	-	-	-	-	-	-	4.94	5.78	5.31	5.79
	Incertae_Sedis	0.041	-	-	-	-	-	-	4.24	4.49	4.55	3.21
Order	Clostridiales	0.00078	-	0.00043	-	-	-	0.0031	1.28	3.07	5.09	1.87
	Acholeplasmatales	0.0034	0.04	-	-	-	0.0027	-	3.98	2.04	3.76	4.7
	Bifidobacteriales	0.0034	0.033	0.0088	-	-	-	-	7.03	3.34	2.68	5.31
	Fibrobacterales	0.0034	0.014	-	-	0.007	-	-	9.88	6.61	10.14	9.34
	Methanomassiliicoccales	0.0034	-	-	-	0.015	0.0022	-	2.27	1.24	3.4	3.89
	Izemoplasmatales	0.0046	-	-	-	-	0.0011	-	7.02	6.11	7.09	7.96
	Desulfovibrionales	0.0067	-	-	-	0.0016	-	-	7.65	6.97	8.54	7.95
	Burkholderiales	0.0091	-	-	-	-	-	-	2.21	2.64	3.65	4.22
	WCHB141	0.0091	-	0.0013	-	-	-	-	6.79	7.39	8.3	7.44
	Actinomycetales	0.0091	-	-	0.047	-	-	-	2.52	1.77	1.19	0
	Campylobacterales	0.0091	-	-	-	-	-	0.039	7.41	6.03	7.61	5.39
	BRHc20a	0.0091	-	0.035	-	0.0066	-	-	1.63	1.22	3.41	1.98
	Deferribacterales	0.0096	-	-	-	0.04	-	-	1.35	1.2	3.99	1.72
	Coriobacteriales	0.012	-	0.036	-	-	-	-	5.14	3.88	2.67	4.71
	Mycoplasmatales	0.014	-	-	-	-	-	-	2.44	0.84	1.74	2.89
	VeillonellalesSelenomonadales	0.014	-	-	-	-	0.049	-	1.15	2.84	1.03	0
	Unclassified	0.014	-	-	0.0011	-	-	-	8.27	7.78	7.73	7.38
	Spirochaetales	0.014	-	0.049	-	0.00099	-	-	10.42	10.02	11.16	10.62
	Methanomicrobiales	0.015	-	-	-	-	-	-	4.69	5.33	5.16	5.44
	Eubacteriales	0.017	0.039	-	-	-	-	-	4.51	2.44	3.5	2.68
	Saccharimonadales	0.017	0.032	-	-	0.0031	-	-	6.36	7.27	6.07	6.43
	Aeromonadales	0.017	-	-	-	-	-	-	0	2.49	2.35	0.99
	Gastranaerophilales	0.017	-	-	-	0.0062	-	0.022	9.25	8.56	9.7	8.71
	Clostridia vadinBB60 group	0.019	-	-	-	-	0.0058	-	8.77	7.95	8.8	9.14
	DTU014	0.025	-	-	-	-	-	0.016	3.99	4.05	4.39	2.92
	Peptococcales	0.028	-	-	-	-	-	0.0054	5.91	5.64	6.17	5.16
	Bradymonadales	0.029	-	-	-	-	-	-	3.34	4.12	3.7	5.6
	Myxococcales	0.032	-	-	-	-	-	-	0.46	0.39	1.81	0
	Victivallales	0.039	-	-	-	-	-	-	8.55	7.22	8.77	7.86
	Christensenellales	0.045	-	-	0.0031	-	-	-	10.9	10.39	10.61	10.09
Family	Clostridiaceae	0.0011	-	0.00049	-	-	-	0.0032	1.09	2.69	4.38	1.57
	Bacteroidales UCG-001	0.0011	-	0.024	-	0.0003	-	-	3.77	2.1	6.95	4.83
	Unclassified	0.0011	-	0.0021	0.0016	-	-	-	8.27	7.85	7.41	7.39
	Peptostreptococcaceae	0.0024	-	0.00036	-	0.049	-	-	4.28	5.47	7.26	6.01
	Muribaculaceae	0.0024	-	0.00051	0.0033	-	-	-	7.99	7.33	6.29	6.54
	Bifidobacteriaceae	0.0024	0.032	0.0048	-	-	-	-	6.54	3.12	2.24	4.91
	Atopobiaceae	0.0024	-	0.0064	-	-	-	0.011	4.18	3.3	1.12	4
	Acholeplasmataceae	0.0024	0.029	-	-	-	0.0019	-	3.55	1.74	3.11	4.19
	Izemoplasmatales	0.0024	-	-	-	-	0.00088	-	6.53	5.65	6.32	7.42
	Fibrobacteraceae	0.0031	0.013	-	-	0.013	-	-	9.39	6.23	9.36	8.8
	Methanomethylophilaceae	0.0035	-	-	-	0.021	0.0016	-	1.92	1.07	2.84	3.39
	Ruminococcaceae	0.008	0.0061	0.001	0.00028	-	-	-	11	10.36	10.24	10.16
	Saccharimonadaceae	0.0086	-	-	-	0.00067	-	-	5.87	6.8	5.31	5.88
	Bacteroidales RF16 group	0.0086	-	-	0.013	-	-	-	4.95	5.59	6.64	7.2
	Sutterellaceae	0.012	-	-	-	-	-	-	1.43	1.81	2.46	3.43
	M2PB4-65 termite group	0.013	-	0.036	-	-	-	-	0.25	1.43	2.31	1.65
	Actinomycetaceae	0.014	-	-	0.046	-	-	-	2.21	1.58	0.98	0
	Desulfovibrionaceae	0.015	-	-	-	0.0054	-	-	7.16	6.49	7.76	7.41
	Anaerofustaceae	0.015	0.02	-	0.024	-	-	-	4.04	2.08	2.95	2.13
	Campylobacteraceae	0.016	-	-	-	-	-	-	6.71	5.13	6.79	4.88
	Paludibacteraceae	0.018	0.037	-	-	-	-	-	3.19	1.19	2.28	1.76
	Deferribacteraceae	0.021	-	-	-	-	-	-	1.25	1.09	3.42	1.5
	Mycoplasmataceae	0.021	-	-	-	-	-	-	2.12	0.75	1.45	2.57
	BRHc20a	0.023	-	-	-	0.011	-	-	1.43	1	2.77	1.63
	Clostridia vadinBB60 group	0.023	-	-	-	-	0.0044	-	8.28	7.48	8.02	8.6
	Anaerovoracaceae	0.027	-	0.0081	-	0.0067	-	-	8.04	8.06	7.29	7.53
	Monoglobaceae	0.03	-	0.027	-	0.0038	-	-	9.67	9.85	8.96	9.24
	Succinivibrionaceae	0.031	-	-	-	-	-	-	0	2.39	1.89	0.89
	Methanocorpusculaceae	0.032	-	-	-	0.035	-	-	6.87	5.83	7.37	7.16
	Erysipelatoclostridiaceae	0.032	-	-	-	-	-	-	4.52	3.87	2.95	4.7
	Bradymonadales	0.034	-	-	-	-	-	-	3	3.7	3.18	5.13
	Oscillospirales	0.035	-	-	-	-	-	-	5.33	4.21	5.29	3.89
	Christensenellaceae	0.039	-	0.048	0.0016	-	-	-	10.41	9.91	9.83	9.55
	WCHB141	0.04	-	0.015	-	-	-	-	6.29	6.92	7.52	6.9
	vadinBE97	0.043	-	-	-	-	-	-	6.95	5.26	6.78	6.18
	Eubacterium coprostanoligenes group	0.044	-	0.0029	-	-	-	-	10.18	9.89	9.39	9.96
Genus	EMPG18	0.0003	-	-	0.00029	-	7.9e-06	3.3e-05	0.39	0	0.15	1.9
	Clostridium sensu stricto 1	0.00091	-	0.00032	-	-	-	0.0022	1.09	2.79	4.5	1.59
	Romboutsia	0.001	-	0.00016	0.0073	0.041	-	-	2.87	4.33	6.34	5.37
	Bacteroidales UCG-001	0.001	-	0.029	-	0.00036	-	-	3.9	2.15	7.1	4.96
	Lachnospiraceae FCS020 group	0.0011	-	-	-	0.0013	0.00088	-	3.07	4.85	1.65	1.55
	Frisingicoccus	0.0011	0.031	8.2e-05	-	-	-	-	2.83	1.2	0	1.42
	Bifidobacterium	0.0011	0.017	0.0023	-	-	-	-	6.61	2.83	1.91	5.01
	Lachnospiraceae NC2004 group	0.0011	-	0.0012	0.0055	-	-	-	2.01	3.61	4.84	4.47
	Prevotellaceae UCG-003	0.0019	-	0.015	0.0055	-	-	-	3.77	5.66	7.14	7.55
	Lachnospiraceae NK3A20 group	0.0019	-	0.019	-	0.0037	-	0.0022	4.71	5.19	2.31	5.34
	Succiniclasticum	0.0019	0.008	-	-	-	0.0052	-	0.42	3.67	1.48	0.27
	Muribaculaceae	0.0028	-	0.00069	0.004	0.048	-	-	8.06	7.46	6.45	6.68
	Intestinimonas	0.0029	-	-	0.0059	-	-	0.032	3.96	1.58	3.36	0.76
	Fibrobacter	0.0038	0.016	-	-	0.015	-	-	9.47	6.36	9.52	8.93
	Anaeroplasma	0.0047	0.036	-	-	-	0.0047	-	3.55	1.77	3.23	4.04
	Prevotella	0.0048	-	-	0.042	-	-	-	3.27	6.49	6	7.71
	Coprococcus	0.0048	-	0.018	-	-	-	-	5.51	4.35	2.7	4.69
	Parasutterella	0.0048	-	-	-	-	-	-	1.38	1.58	2.54	3.54
	UCG002	0.005	-	-	0.019	-	0.0017	-	8.34	8.5	8.11	7.81
	Negativibacillus	0.0052	-	0.0012	-	-	-	-	5.42	4.76	3.78	4.7
	Family XIII AD3011 group	0.0065	-	0.0022	-	0.00048	-	-	7.22	7.33	6.37	6.76
	Bacteroidales RF16 group	0.0065	-	-	0.01	-	-	-	5.04	5.73	6.79	7.34
	Pseudoflavonifractor	0.0073	0.049	0.028	-	-	-	-	4.2	1.18	0.9	2.4
	Olsenella	0.0076	-	0.032	-	-	-	-	3.46	3.23	0.62	3.26
	Izemoplasmatales	0.0078	-	-	-	-	0.0039	-	6.61	5.79	6.47	7.56
	Pygmaiobacter	0.0085	-	0.02	-	-	-	-	3.19	1.91	0.96	2.46
	Sediminispirochaeta	0.0087	-	0.03	-	-	-	-	0.2	0.81	2.54	0.54
	Roseburia	0.011	-	0.016	-	-	-	0.047	6.15	5.23	3.67	5.81
	M2PB4-65 termite group	0.011	-	0.034	-	-	-	-	0.29	1.5	2.43	1.65
	p1088a5 gut group	0.013	-	-	0.019	-	-	-	7.27	6.75	7.13	6.18
	Arcanobacterium	0.013	-	0.049	-	-	-	-	2.19	1.6	0.83	0
	Candidatus Saccharimonas	0.013	-	-	-	0.0018	-	-	5.95	6.94	5.46	6.01
	Oscillibacter	0.016	-	-	0.0043	-	0.0084	-	6.98	6.91	6.3	6.01
	Mucispirillum	0.016	-	-	-	0.054	-	-	1.23	1.14	3.55	1.49
	Campylobacter	0.016	-	-	-	-	-	-	6.79	5.24	6.94	5.04
	Victivallis	0.016	0.033	0.043	-	-	-	-	3.38	1.3	1.38	1.7
	Anaerofustis	0.016	0.027	-	0.03	-	-	-	4.11	2.2	3.07	2.22
	UCG004	0.019	-	-	-	-	-	0.015	1.33	1.64	0.79	2.92
	Mailhella	0.019	-	-	-	0.0071	-	-	7.08	6.28	7.84	7.31
	Turicibacter	0.02	-	-	-	-	-	-	2.52	2.57	4.52	1.77
	BRHc20a	0.021	-	-	-	0.012	-	-	1.49	1.05	2.87	1.76
	hoa507d05 gut group	0.021	-	0.034	-	-	-	-	2.35	2.03	0.72	1.46
	Dorea	0.021	-	0.014	-	-	-	-	5.93	4.96	3.8	4.98
	Mycoplasma	0.022	-	-	-	-	-	-	1.79	0.69	1.47	2.68
	WCHB141	0.025	-	0.0067	-	-	-	-	6.37	7.05	7.67	7.04
	Colidextribacter	0.028	-	0.03	-	-	-	-	4.58	3.34	2.39	3.42
	Bradymonadales	0.032	-	-	-	-	-	-	3.06	3.84	3.29	5.25
	Anaerorhabdus furcosa group	0.032	-	-	0.028	-	-	-	3.43	3.15	2.84	1.71
	Butyrivibrio	0.034	-	-	-	-	-	-	2.01	3.32	1.3	2
	Methanocorpusculum	0.036	-	-	-	0.047	-	-	6.95	5.96	7.52	7.3
	Monoglobus	0.038	-	-	-	0.004	-	-	9.75	9.99	9.12	9.37
	Christensenellaceae R7 group	0.04	-	-	0.003	-	-	-	10.47	10.03	9.97	9.67
	F082	0.042	-	-	-	-	-	0.0094	9.07	9.18	9.74	8.69
	Eubacterium coprostanoligenes group	0.047	-	0.0025	-	-	-	0.026	10.26	10.03	9.54	10.1
	uncultured	0.047	-	0.018	0.0011	-	-	-	11.27	11.04	10.84	10.69
	Ruminiclostridium	0.047	-	-	-	-	-	-	6.43	5.99	4.79	5.84
	Hydrogenoanaerobacterium	0.047	-	-	-	-	-	-	5.42	4.38	5.44	4.04
	Acetitomaculum	0.047	-	-	-	-	-	-	3.15	4.39	2.63	3.4
	Dielma	0.048	-	-	-	-	-	-	2.62	2.68	1.36	2.92
aMixed-effect linear regression
bFalse discovery rate
cDays post first trickle infection
- = Tuke's test p value > 0.05

## Sheet: (B) Vac-Tc+_18
Additional file 12 (cont). Longitudinal changes in differentially abundant microbial taxa (FDR-adjusted q<0.05) in faces of unimmunised uninfected lambs enrolled in the 2018 trial.
Taxa		MELRa (FDRb- adjusted q-value)	Post hocTukey's test (p value) between indicated time points (dpic)						Mean abundance (CSS+log) at indicated time points (dpi)
			0 vs. 19	0 vs. 47	0 vs. 57	19 vs. 47	19 vs. 57	47 vs. 57	0	19	47	57
Phylum	Deferribacterota	0.0044	-	-	0.0069	-	-	-	4.33	1.9	2.24	0.65
	Unclassified	0.014	-	-	0.011	-	-	0.0054	2.6	2.21	2.75	0.82
	Patescibacteria	0.019	-	-	-	-	0.0024	-	6.85	7.68	6.97	5.96
	Campilobacterota	0.019	-	-	-	-	-	-	7.7	7.72	7.16	5.54
	Actinobacteriota	0.042	-	-	-	-	-	-	6.03	5.77	3.77	5.47
Class	Deferribacteres	0.0046	-	-	0.0053	-	-	-	4.34	1.77	2.25	0.66
	Bacilli	0.009	0.02	-	0.00014	-	-	0.021	9.07	8.27	8.62	7.84
	Lentisphaeria	0.023	-	-	0.0096	-	-	0.043	9.33	8.15	8.93	7.11
	Unclassified	0.026	-	-	0.024	-	-	-	3.89	3.63	3.39	1.62
	Campylobacteria	0.028	-	-	-	-	-	-	7.65	7.47	7.18	5.48
	Actinobacteria	0.034	-	-	-	-	-	-	5.36	3.16	2.38	3.67
	Saccharimonadia	0.038	-	-	-	-	-	-	6.75	7.4	6.78	5.76
Order	Izemoplasmatales	0.0022	0.034	-	0.00039	-	-	0.02	7.98	6.8	7.41	6.17
	Deferribacterales	0.0041	-	-	0.0044	-	-	-	4.21	1.69	2.01	0.62
	Clostridiales	0.0073	-	-	-	-	-	-	3.26	3.42	5.66	4.15
	Opitutales	0.013	-	-	0.0052	-	-	0.039	7.11	5.66	6.52	4.43
Family	Izemoplasmatales	0.00058	0.016	-	0.00025	-	-	0.037	7.48	6.17	6.74	5.59
	Bacteroidales BS11 gut group	0.0013	-	-	0.014	-	-	-	1.95	4.9	5.64	6.57
	Deferribacteraceae	0.0053	-	-	0.004	-	-	-	3.84	1.47	1.7	0.51
	Clostridiaceae	0.012	-	-	-	-	-	-	2.88	2.93	5.01	3.66
	Puniceicoccaceae	0.014	-	-	0.0034	-	-	-	6.61	5.04	5.86	4
	Bacteroidetes BD22	0.016	-	-	-	-	-	-	0.18	1.35	2.82	2.25
	COB P41 termite group	0.02	-	0.039	-	-	-	-	0.81	1.67	3.07	2.56
	vadinBE97	0.03	-	-	0.01	-	-	-	7.52	5.98	6.67	5.52
	Clostridia vadinBB60 group	0.03	0.014	-	0.018	-	-	-	8.84	7.75	8.04	7.81
	Christensenellaceae	0.03	0.038	0.00034	-	-	-	-	10.44	9.93	9.64	10.02
	Victivallaceae	0.03	-	-	-	-	-	-	7.53	6.47	7.14	5.62
	Porphyromonadaceae	0.03	-	-	-	0.036	-	-	4.54	5.82	3.17	3.76
	Bifidobacteriaceae	0.041	-	-	-	-	-	-	4.54	2.48	1.83	3.28
	Eubacterium coprostanoligenes group	0.041	-	0.015	-	0.022	-	0.0052	9.94	9.92	9.18	10.03
	Paludibacteraceae	0.047	-	-	-	-	-	-	3.26	1.77	2.11	1.74
Genus	Izemoplasmatales	0.0001	0.014	-	6.1e-05	-	-	0.0037	7.73	6.37	7.14	5.61
	Bacteroidales BS11 gut group	0.003	-	-	0.021	-	-	-	2.07	5.03	5.97	6.58
	Lachnospiraceae AC2044 group	0.003	-	-	-	0.00046	0.04	-	2.55	0.78	4.82	3.31
	Clostridium sensu stricto 1	0.0039	-	0.041	-	0.044	-	-	3.09	3.05	5.4	3.68
	Mucispirillum	0.0039	-	-	0.0033	-	-	-	4.02	1.55	1.88	0.5
	Lachnospiraceae NK4B4 group	0.01	0.0035	0.017	-	-	-	-	1.48	4.17	3.68	2.5
	Victivallis	0.012	-	-	0.0073	-	-	0.041	3.21	1.54	2.75	0.86
	Bacteroidetes BD22	0.012	-	-	-	-	-	-	0.2	1.36	3.05	2.27
	Christensenellaceae R7 group	0.012	0.006	0.0011	0.00079	-	-	-	10.67	10.12	10.04	10.03
	Acetitomaculum	0.012	-	-	-	-	0.0056	-	2.56	3.5	2.58	0.85
	Victivallaceae	0.012	-	-	0.0084	-	-	0.02	7.7	6.59	7.49	5.59
	vadinBE97	0.012	-	-	0.0046	-	-	-	7.77	6.17	7.08	5.55
	COB P41 termite_group	0.012	-	0.03	-	-	-	-	0.86	1.81	3.34	2.56
	Clostridia vadinBB60 group	0.012	0.012	-	0.0035	-	-	-	9.09	7.95	8.46	7.83
	Anaerorhabdus furcosa group	0.013	-	0.0021	-	-	-	-	3.83	2.58	1.69	3.01
	Anaerosporobacter	0.015	-	0.018	-	-	-	-	0.57	0.89	3.33	1.88
	Turicibacter	0.018	-	-	-	-	-	-	2.14	3.12	4.84	2.24
	Prevotellaceae UCG-001	0.02	-	-	-	-	-	-	3	2.26	4.31	4.52
	Ruminococcaceae	0.022	-	0.043	0.011	-	-	-	5.31	6.77	6.9	7.21
	hoa507d05 gut group	0.022	-	-	0.0089	-	-	-	2.53	1.5	0.95	0.41
	Candidatus Saccharimonas	0.025	-	-	0.048	-	0.0038	-	6.25	6.71	6.2	5.09
	Prevotella	0.025	-	-	-	-	-	-	2.85	4.43	5.66	5.3
	UCG-010	0.026	-	-	0.0018	-	-	-	11.48	11.1	11.13	10.65
	GWE23110	0.026	-	-	-	-	-	-	4.74	4.11	5.71	3.8
	Porphyromonas	0.027	-	-	-	-	-	-	4.76	6.02	3.46	3.76
	Sediminispirochaeta	0.031	-	-	-	-	-	-	2.1	1.34	3.03	2.24
	Campylobacter	0.031	-	-	-	-	-	-	7.14	6.76	6.56	5.02
	Hydrogenoanaerobacterium	0.033	-	-	-	-	-	-	4.3	4.62	5.08	2.89
	UCG-007	0.034	-	-	0.016	-	-	-	2.09	1.06	1.19	0
	Ruminiclostridium	0.035	-	-	-	-	-	-	6.45	5.15	6.04	4.74
	Prevotellaceae UCG-004	0.035	-	-	0.019	-	0.0017	-	10.21	10.41	10	9.61
	Bacteroidales UCG-001	0.036	-	-	-	-	-	-	6.6	4.01	5.86	4.49
	p251o5	0.036	-	-	-	-	-	-	7.93	7.69	7.23	6.29
	Mailhella	0.036	-	-	-	0.029	-	0.0045	7.73	7.42	8.14	7.26
	Eubacterium brachy group	0.036	-	-	-	-	-	-	3.56	3.23	1.72	1.94
	Gastranaerophilales	0.036	-	-	-	-	-	0.033	9.14	8.51	9.23	7.95
	Lachnospiraceae UCG-001	0.041	-	-	-	-	-	-	3.78	3.78	3.42	2.19
	Fibrobacter	0.041	-	-	-	-	-	-	9.74	8.3	9.86	10.06
	Bacteroidales RF16 group	0.043	-	0.028	-	-	-	-	5.59	6.42	7.44	6.55
	Romboutsia	0.047	-	-	-	-	-	-	4.35	5.32	5.64	3.98
	SP3e08	0.047	-	-	-	-	-	-	1.52	1.82	2.52	3.59
	Negativibacillus	0.047	-	-	-	-	-	-	4.92	5.17	3.61	4.25
	Pygmaiobacter	0.047	-	-	-	-	-	-	3.53	1.91	1.97	1.82
	Monoglobus	0.047	-	-	-	-	0.014	-	9.57	9.98	9.27	8.74
	M2PB4-65 termite group	0.047	-	-	-	-	-	-	1.34	1.53	2.62	2.15
	Family XIII AD3011 group	0.047	-	0.025	-	0.049	-	-	7.09	7.03	6.24	6.36
	Bifidobacterium	0.047	-	-	-	-	-	-	4.05	2.28	1.75	3.28
	Pseudoflavonifractor	0.05	-	-	-	-	-	-	1.9	0.98	0.41	0
	Lachnospiraceae NK3A20 group	0.05	-	-	-	-	-	-	2.51	4.56	2.86	2.92
aMixed-effect linear regression
bFalse discovery rate
cDays post first trickle infection
- = Tuke's test p value > 0.05

## Sheet: (C) Tc-_18
Additional file 12 (cont). Longitudinal changes in differentially abundant microbial taxa (FDR-adjusted q<0.05) in faces of uninmunised uninfected lambs enrolled in the 2018 trial.
Taxa		MELRa (FDRb- adjusted q-value)	Post hocTukey's test (p value) between indicated time points (dpic)						Mean abundance (CSS+log) at indicated time points (dpi)
			0 vs. 19	0 vs. 47	0 vs. 57	19 vs. 47	19 vs. 57	47 vs. 57	0	19	47	57
Phylum	Thermoplasmatota	0.0028	-	0.015	-	0.001	-	-	1.17	0.38	3.69	2.28
	Desulfobacterota	0.0071	-	0.006	0.0021	0.046	0.019	-	7.36	7.62	8.49	8.61
	Actinobacteriota	0.03	-	0.041	-	-	-	-	9.06	8.57	7.16	7.34
Class	Thermoplasmata	0.0053	-	0.03	-	0.0013	-	-	1.37	0.36	3.79	2.42
	Desulfuromonadia	0.0059	-	-	0.024	-	-	0.04	3.22	4.88	3.47	6.74
	Gammaproteobacteria	0.0066	-	-	-	-	0.021	-	4.04	2.97	4.99	5.79
	Actinobacteria	0.0077	-	0.026	0.02	-	-	-	9.13	8.52	6.87	6.79
	Lentisphaeria	0.013	-	0.032	-	-	-	-	6.13	6.32	8.6	7.7
	Desulfovibrionia	0.033	-	0.035	-	0.022	-	-	7.41	7.34	8.47	8.22
Order	Methanomassiliicoccales	0.0085	-	-	-	0.0019	-	-	1.24	0.33	3.47	2.3
	Bradymonadales	0.0085	-	-	0.018	-	-	0.027	3.01	4.42	3.2	6.49
	Aeromonadales	0.0085	-	-	-	-	-	-	0.83	0.63	3	1.35
	RF39	0.013	-	0.012	-	-	-	-	6.96	4.61	4.47	5.67
	Bifidobacteriales	0.013	-	0.017	0.025	-	-	-	8.7	7.97	6.41	6.53
	Victivallales	0.015	-	0.032	-	0.043	-	-	5.75	5.86	8.17	7.46
	Clostridiales	0.015	-	0.0049	-	-	-	-	3.83	5.02	6.1	5.06
	Desulfovibrionales	0.023	-	-	-	0.018	0.026	-	7.03	6.8	8.04	7.98
	Flavobacteriales	0.029	-	-	-	-	0.03	-	9.24	8.28	9.53	9.81
	Enterobacterales	0.029	-	-	-	-	0.043	-	1.94	0	1.49	2.63
	Clostridia UCG-014	0.029	-	0.0057	-	0.035	-	-	10.93	10.64	9.5	10.45
	WCHB141	0.037	-	-	-	-	-	-	6.21	5.16	7.19	6.62
Family	Bacteroidaceae	0.0023	0.0014	8.8e-06	0.00024	-	-	-	11.45	10.66	10.32	10.54
	Eubacterium coprostanoligenes group	0.0046	-	0.00041	-	-	-	7.7e-05	10.23	9.77	9.13	10.37
	Methanomethylophilaceae	0.008	-	0.021	-	0.0012	-	-	0.98	0.27	2.98	1.89
	Bradymonadales	0.009	-	-	0.027	-	-	0.033	2.71	3.85	2.79	5.7
	Bacteroidetes BD22	0.009	-	-	-	-	-	-	1.65	1.7	4.44	3.32
	Succinivibrionaceae	0.009	-	-	-	-	-	-	0.74	0.52	2.59	1.14
	Bifidobacteriaceae	0.009	-	0.017	0.014	-	-	-	8.11	7.32	5.79	5.73
	RF39	0.009	0.012	0.0071	-	-	-	-	6.37	4.04	3.89	4.88
	Ruminococcaceae	0.015	-	0.00021	0.02	-	-	-	11.12	10.55	10.08	10.44
	Victivallaceae	0.015	-	0.017	-	-	-	-	3.91	4.66	6.86	5.62
	Rikenellaceae	0.015	-	0.0053	0.0006	-	0.0085	-	12.04	11.89	11.5	11.39
	Clostridia UCG-014	0.015	-	0.0016	-	0.019	-	-	10.33	9.98	8.85	9.63
	vadinBE97	0.015	-	0.074	-	0.022	-	-	4.08	3.67	6.08	5.26
	Clostridiaceae	0.015	-	0.0058	-	-	-	-	3.39	4.39	5.47	4.29
	Anaerovoracaceae	0.015	-	0.017	0.0041	-	0.023	-	8.06	7.88	7.19	7.04
	Defluviitaleaceae	0.02	-	-	0.0058	-	-	-	5.48	5.02	4.43	3.85
	Bacteroidales RF16 group	0.02	-	0.017	0.021	-	-	-	6.49	7.72	8.17	8.13
	F082	0.021	-	-	-	0.04	-	0.0019	8.95	8.81	9.59	8.48
	Flavobacteriaceae	0.024	-	-	-	-	-	-	3.63	3.91	2	2.09
	Campylobacteraceae	0.024	-	-	-	-	-	-	5.94	4.09	4.3	3.56
	Christensenellaceae	0.026	-	0.02	0.0023	-	-	-	10.61	9.99	9.74	9.51
	Helicobacteraceae	0.029	-	-	-	-	-	-	1.72	2.67	3.78	3.3
	Desulfovibrionaceae	0.03	-	-	-	-	-	-	6.44	6.15	7.4	7.16
	Enterobacteriaceae	0.03	-	-	-	-	0.041	-	1.6	0	1.24	2.28
	Oscillospiraceae	0.031	-	0.0054	0.0082	-	-	-	11.5	11.32	10.83	10.86
	Muribaculaceae	0.036	-	0.02	-	-	-	-	7.54	7.28	6	7.01
	WCHB141	0.04	-	-	-	-	-	-	5.63	4.6	6.55	5.82
	Atopobiaceae	0.044	-	-	-	-	-	-	4.6	3.81	2.66	3.78
	Hungateiclostridiaceae	0.045	-	-	-	-	-	-	6.85	6.58	6.44	5.16
	Peptococcaceae	0.047	-	-	0.021	-	-	0.039	5.19	4.93	5.09	4.03
	Fibrobacteraceae	0.047	-	-	-	-	0.039	-	8.65	7.63	8.89	8.99
Genus	GWE23110	0.0013	-	0.0059	8.4e-05	-	0.0072	-	1.5	2.6	3.95	5
	Lachnospiraceae NC2004 group	0.0013	-	0.0006	0.0031	0.035	-	-	0.79	2.01	4.28	3.81
	Lachnospiraceae AC2044 group	0.0013	0.00021	0.045	0.019	-	-	-	0.77	5.2	3.33	3.67
	Lachnospiraceae NK4B4 group	0.0023	0.0003	-	0.036	-	-	-	1.13	4.6	3.13	3.25
	Eubacterium coprostanoligenes group	0.0092	-	0.0068	-	-	0.024	8.5e-05	10.19	9.86	9.4	10.54
	Bacteroidetes BD22	0.0092	-	-	-	-	-	-	1.64	1.77	4.67	3.45
	Saccharofermentans	0.0092	-	0.0048	0.0048	-	-	-	2.26	0.78	0	0
	Clostridium sensu stricto 1	0.0092	-	0.00079	-	-	-	-	3.38	4.48	5.7	4.45
	Bacteroides	0.0092	0.0032	0.00023	0.0019	-	-	-	11.41	10.75	10.58	10.71
	Bradymonadales	0.0093	-	-	0.017	-	-	0.034	2.67	3.9	2.95	5.86
	Victivallaceae	0.011	-	0.0092	-	-	-	-	3.74	4.73	7.06	5.68
	UCG004	0.011	-	-	0.0069	-	0.017	-	0.64	0.86	1.92	2.86
	Anaerovorax	0.011	-	-	0.0028	-	0.001	-	5.36	5.46	4.89	4.4
	Prevotella	0.011	-	-	-	-	-	-	2.33	5.49	4.1	5.25
	F082	0.011	-	0.0072	-	0.0072	-	0.00064	8.9	8.9	9.86	8.66
	Victivallis	0.011	-	-	-	0.0093	0.028	-	1.15	0.29	2.57	2.28
	Bifidobacterium	0.011	-	0.022	-	-	-	-	8.07	7.39	5.21	5.88
	vadinBE97	0.011	-	0.046	-	0.02	-	-	4.05	3.76	6.34	5.43
	Bacteroidales RF16 group	0.011	-	0.0061	0.011	-	-	-	6.45	7.81	8.44	8.3
	RF39	0.015	0.019	0.02	-	-	-	-	6.33	4.12	4.13	5.04
	Prevotellaceae Ga6A1 group	0.015	-	0.021	-	-	-	-	6.71	5.79	4.03	6.34
	Prevotellaceae UCG-004	0.017	-	-	0.0012	-	0.0044	0.026	10.19	10.1	9.98	9.43
	Helicobacter	0.021	-	-	-	-	-	-	1.66	2.7	4.02	3.39
	Ruminococcus	0.023	-	0.00066	-	-	-	-	10.32	9.7	9.32	9.91
	Lachnospiraceae UCG-007	0.026	-	-	-	-	-	-	4.49	2.39	2.29	4.19
	Frisingicoccus	0.027	-	-	-	-	-	-	1.95	2.52	0.38	2.26
	Anaerosporobacter	0.028	-	0.02	-	-	-	-	0.28	1.81	2.63	1.56
	Fibrobacter	0.033	-	-	-	0.023	0.022	-	8.61	7.72	9.15	9.16
	Mailhella	0.034	-	-	-	-	-	-	5.21	4.74	7.05	6.69
	EscherichiaShigella	0.038	-	-	-	-	0.039	-	1.58	0	1.26	2.32
	WCHB141	0.041	-	-	-	-	-	-	5.6	4.7	6.81	5.99
	Pygmaiobacter	0.041	-	-	-	-	-	-	2.99	2.66	0.84	2.39
	Clostridia UCG-014	0.041	-	0.0058	-	0.031	-	-	10.29	10.07	9.12	9.8
	Campylobacter	0.041	-	-	-	-	-	-	5.9	4.15	4.53	3.73
	Papillibacter	0.048	-	-	0.043	-	-	-	3.94	2.88	3.04	1.81
aMixed-effect linear regression
bFalse discovery rate
cDays post first trickle infection
- = Tuke's test p value > 0.05
