# Supplementary material for: Vaccination against the brown stomach worm, Teladorsagia circumcincta, followed by parasite challenge, induces inconsistent modifications in gut microbiota composition of lambs
Source: Parasit Vectors. 2021 Apr 6;14:189. doi: 10.1186/s13071-021-04688-4 (PMC8025363; doi:10.1186/s13071-021-04688-4)
Supplement: Supplementary file 15 — Additional file 15. Differentially abundant microbial taxa (CSS+log) between faecal samples of lambs experimentally infected with Teladorsagia circumcincta, solely (Tc+_18) or following experimental vaccination (Vac/Tc+_18), vs. uninfected controls (Tc-_18) (2018 trial). Results based on Linear discriminant analysis Effect Size (LEfSe)—LDA score (log10) > 2.5. [file 13071_2021_4688_MOESM15_ESM.xlsx]

## Sheet: Hoja1
Additional file 15: Differentially abundant microbial taxa (CSS+log) between faecal samples of lambs experimentally infected with Teladorsagia circumcincta, solely (Tc+_18) or following experimenta vaccination (Vac/Tc+_18), vs. uninfected controls (Tc-_18) (2018 trial). Results based on Linear discriminant analysis Effect Size (LEfSe) - LDA score (log10) > 2.5.
Taxa (rank)					Tc+_18 vs. Tc-_18				Vac/Tc+_18 vs. Tc-_18				Tc+_18 vs. Vac/Tc+_18
					dpia				dpi				dpi
Phylum	Class	Order	Family	Genus	0	19	47	57	0	19	47	57	0	19	47	57
Elusimicrobiota																			Overepresented in Tc+_18
	Elusimicrobia	Elusimicrobiales																	Overepresented in Vac/Tc+_18
	Kiritimatiellae																		Overepresented in Tc-_18
		WCHB1-41
			WCHB1-41
				WCHB1-41
	Verrucomicrobiae	Opitutales
			Puniceicoccaceae
				Cerasicoccus
	Lentisphaeria
		Victivallales
			vadinBE97
				vadinBE97
			Victivallaceae
				Victivallis
		Verrucomicrobiales
			Akkermansiaceae
				Akkermansia
Cyanobacteria	Vampirivibrionia
		Gastranaerophilales
			Gastranaerophilales
				Gastranaerophilales
Campilobacterota
	Campylobacteria	Campylobacterales	Campylobacteraceae
				Campylobacter
			Helicobacteraceae
Euryarchaeota
	Methanobacteria
		Methanobacteriales
			Methanobacteriaceae
				Methanobrevibacter
Proteobacteria	Gammaproteobacteria
		Burkholderiales
		Enterobacterales
			Enterobacteriaceae
	Alphaproteobacteria	Rhodospirillales
Thermoplasmatota
	Thermoplasmata
		Methanomassiliicoccales
			Methanomethylophilaceae
Deferribacterota
	Deferribacteres
		Deferribacterales
			Deferribacteraceae
Desulfobacterota
	Desulfovibrionia
		Desulfovibrionales
			Desulfovibrionaceae
				Desulfovibrio
				Mailhella
Planctomycetota
	Planctomycetes	Pirellulales
			Pirellulaceae
				p1088a5 gut group
				CPla4 termite group
Halobacterota
	Methanomicrobia
		Methanomicrobiales
			Methanocorpusculaceae
				Methanocorpusculum
Fibrobacterota
	Fibrobacteria
		Fibrobacterales
			Fibrobacteraceae
				Fibrobacter
Bacteroidota
	Bacteroidia
		Bacteroidales
			Prevotellaceae
				Prevotella
				Prevotellaceae UCG-003
				Prevotellaceae Ga6A1 group
			Bacteroidales RF16 group
				Bacteroidales RF16 group
			Bacteroidetes BD22
				Bacteroidetes_BD22
			Bacteroidales UCG-001
				Bacteroidales UCG-001
			Rikenellaceae
				Rikenellaceae RC9 gut group
				Alistipes
			Bacteroidaceae
				Bacteroides
			F082
				F082
			p-251-o5	p-251-o5
			M2PB4-65 termite group
				M2PB4-65 termitegroup
			COB P41 termite group
				COB P41 termite group
			Bacteroidales BS11 gut group
				Bacteroidales BS11 gut group
			Porphyromonadaceae
				Porphyromonas
			Tannerellaeae
				Parabacteroides
			Marinilabiliaceae
			Marinifilaceae
				Odoribacter
		Flavobacteriales
			Flavobacteriaceae
Firmicutes
	Incertae_Sedis
		DTU014
			DTU014
				DTU014
	Clostridia
		Clostridiales vadinBB60 group
			Clostridiales vadinBB60 group
				Clostridia vadinBB60 group
		Clostridia	Hungateiclostridiaceae
				Ruminiclostridium
				Saccharofermentans
		Eubacteriales
			Anaerofustaceae
				Anaerofustis
		Monoglobales	Monoglobaceae	Monoglobus
		Oscillospirales
			Oscillospirales	Hydrogenoanaerobacterium
			Ethanoligenenaceae
			Oscillospiraceae	Intestinimonas
				NK4A214 group
				UCG-002
				Oscillibacter
				Colidextribacter
			Ruminococcaceae
				Eubacterium siraeum group
				Ruminococcus
				Candidatus Soleaferrea
				Negativibacillus
			Butyricicoccaceae
				UCG-009
			UCG-010
			Eubacterium_coprostanoligenes_group
		Lachnospirales
			Defluviitaleaceae
				Defluviitaleaceae UCG-011
			Lachnospiraceae
				Lachnospiraceae NK4A136 group
				Lachnospiraceae NK4B4 group
				Tuzzerella
				Eubacterium ruminantium group
				Lachnospiraceae AC2044 group
				Coprococcus
				Lachnospiraceae NC2004 group
				Lachnospiraceae NK3A20 group
				Lachnospiraceae UCG-007
				Lachnospiraceae UCG-001
				Butyrivibrio
				Roseburia
		Christensenellales
			Christensenellaceae
				Christensenellaceae R7 group
		Clostridiales
			Clostridiaceae
				Clostridium sensu stricto 1
		Clostridia UCG-014
			Clostridia UCG-014
				Clostridia UCG-014
	Bacilli
		Izemoplasmatales
			Izemoplasmatales
				Izemoplasmatales
		Acholeplasmatales
			Acholeplasmataceae
				Anaeroplasma
		Mycoplasmatales	Mycoplasmataceae	Mycoplasma
		Peptostreptococcales-Tissierellales
			Peptostreptococcaceae
				Romboutsia
			Anaerovoracaceae
				Family XIII AD3011 group
				Anaerovorax
			Peptostreptococcaceae
		Erysipelotrichales
			Erysipelotrichaceae
				Turicibacter
			Erysipelatoclostridiaceae
		RF39
			RF39
				RF39
	Negativicutes
		Veillonellales-Selenomonadales
		Acidaminococcales
			Acidaminococcaceae
				Phascolarctobacterium
	BRHc20a
		BRHc20a
			BRHc20a
Actinobacteriota
	Actinobacteria
		Bifidobacteriales
			Bifidobacteriaceae
				Bifidobacterium
	Coriobacteriia
		Coriobacteriales
			Atopobiaceae
Spirochaetota
	Spirochaetia
		Spirochaetales
			Spirochaetaceae
				Treponema
				GWE23110
Patescibacteria	Saccharimonadia	Saccharimonadales
