# Supplementary material for: Vaccination against the brown stomach worm, Teladorsagia circumcincta, followed by parasite challenge, induces inconsistent modifications in gut microbiota composition of lambs
Source: Parasit Vectors. 2021 Apr 6;14:189. doi: 10.1186/s13071-021-04688-4 (PMC8025363; doi:10.1186/s13071-021-04688-4)
Supplement: Supplementary file 16 — Additional file 16. Differentially abundant faecal microbial genera (CSS+log) between samples collected at 0 and +19, +47 and +57 days post-infection (dpi) from uninfected animals in the 2018 trial (Tc-_18). Differences assessed by Linear discriminant analysis Effect Size (LEfSe)—LDA score (log10) > 2.5. [file 13071_2021_4688_MOESM16_ESM.xlsx]

## Sheet: Hoja1
Additional file 16: Differentially abundant faecal microbial genera (CSS+log) between samples collected at 0 and +19, +47 and +57 days post-infection (dpi) from uninfected animals in the 2018 trial (Tc-_18). Differences assessed by Linear discriminant analysis Effect Size (LEfSe).
Taxa	LDA Score (log10)	Associated Group
Saccharofermentans	3.366	0 dpi
Bifidobacterium	3.300	0 dpi
Lachnospiraceae UCG-007	3.282	0 dpi
RF39	3.261	0 dpi
Campylobacter	3.164	0 dpi
Papillibacter	3.156	0 dpi
Lachnospiraceae NK4A136 group	3.060	0 dpi
Defluviitaleaceae UCG-011	3.038	0 dpi
Bacteroides	3.032	0 dpi
Ruminococcus	2.959	0 dpi
Eubacterium nodatum group	2.944	0 dpi
Christensenellaceae R7 group	2.916	0 dpi
Clostridia UCG-014	2.885	0 dpi
Parabacteroides	2.867	0 dpi
Phascolarctobacterium	2.857	0 dpi
p251o5	2.855	0 dpi
Lachnospiraceae AC2044 group	3.459	19+47+57 dpi
Lachnospiraceae NK4B4 group	3.439	19+47+57 dpi
Lachnospiraceae NC2004 group	3.415	19+47+57 dpi
GWE23110	3.298	19+47+57 dpi
Bacteroidales RF16 group	3.297	19+47+57 dpi
Victivallaceae	3.277	19+47+57 dpi
Clostridium sensu stricto 1	3.093	19+47+57 dpi
UCG-004	3.034	19+47+57 dpi
Methanocorpusculum	2.956	19+47+57 dpi
Mailhella	2.300	19+47+57 dpi
